# Supplementary material for: Liberal versus restrictive transfusion strategies in acute myocardial infarction: a systematic review and comparative frequentist and Bayesian meta-analysis of randomized controlled trials
Source: Ann Intensive Care. 2024 Sep 28;14:150. doi: 10.1186/s13613-024-01376-1 (PMC11438751; doi:10.1186/s13613-024-01376-1)
Supplement: Supplementary file 2 — Additional file 2. [file 13613_2024_1376_MOESM2_ESM.xlsx]

## Sheet: Feuil2
Outcomes	Study	Years	Risk of bias arising from the randomization process				D1	Risk of bias due to deviations from the intended interventions							D2 (assignment)	D2 (adhering)	Risk of bias due to missing outcome data				D3		Risk of bias in measurement of the outcome					D4	Risk of bias in selection of the reported result			D5	Overall
			1.1 Was the allocation sequence random	1.2 Was the allocation sequence concealed until participants were enrolled and assigned to interventions?	1.3 Did baseline differences between intervention groups suggest a problem with the randomization process?	Note		2.1. Were participants aware of their assigned intervention during the trial?	2.2. Were carers and people delivering the interventions aware of participants' assigned intervention during the trial?	2.3. If Y/PY/NI to 2.1 or 2.2: Were there deviations from the intended intervention that arose because of the trial context?	2.4 If Y/PY to 2.3: Were these deviations likely to have affected the outcome?	2.5. If Y/PY/NI to 2.4: Were these deviations from intended intervention balanced between groups?	2.6 Was an appropriate analysis used to estimate the effect of assignment to intervention?	2.7 If N/PN/NI to 2.6: Was there potential for a substantial impact (on the result) of the failure to analyse participants in the group to which they were randomized?			3.1 Were data for this outcome available for all, or nearly all, participants randomized?	3.2 If N/PN/NI to 3.1: Is there evidence that the result was not biased by missing outcome data?	3.3 If N/PN to 3.2: Could missingness in the outcome depend on its true value?	3.4 If Y/PY/NI to 3.3: Is it likely that missingness in the outcome depended on its true value?			4.1 Was the method of measuring the outcome inappropriate?	4.2 Could measurement or ascertainment of the outcome have differed between intervention groups?	4.3 If N/PN/NI to 4.1 and 4.2: Were outcome assessors aware of the intervention received by study participants?	4.4 If Y/PY/NI to 4.3: Could assessment of the outcome have been influenced by knowledge of intervention received?	4.5 If Y/PY/NI to 4.4: Is it likely that assessment of the outcome was influenced by knowledge of intervention received?		5.1 Were the data that produced this result analysed in accordance with a pre-specified analysis plan that was finalized before unblinded outcome data were available for analysis?	5.2. ... multiple eligible outcome measurements (e.g. scales, definitions, time points) within the outcome domain?	5.3 ... multiple eligible analyses of the data?
Mortality	Carson et al. 2023	2023	Y/Y	Y/PY	N/N		Low	PY/PY	PY/Y	PN/PN	PN/NA	PY/NA	Y/Y	N/NA	Low	Low	Y/Y				Low		N/N	N/N	N/N	PN/NA		Low	Y/Y	N/N	N	Low	Low
Mortality	Ducroq et al. 2021	2021	Y/Y	Y/Y	N/N		Low	PY/Y	PY/Y	PN/PN	PN/NA	PY/NA	Y/Y	N/NA	Low	Low	Y/Y				Low		N/N	N/N	N/N	PN/NA		Low	Y/Y	N/N	N/N	Low	Low
Mortality	Carson et al. 2013	2013	Y/Y	Y/Y	Y/PY	38.2 % vs 47.3 % NSTEMI favor to restrictive / 16.4 VS 9.1 stable coronary artery favor to liberal / Age baseline differrence	Some Concerns	PY/Y	PY/Y	PN/PN	PN/NA	PY/NA	PN/PN	Y/Y	Low	High risk	Y/Y	N/NA			Low		N/N	N/N	N/N	PN/NA		Low	PY/Y	N/N	N/N	Low	High
Mortality	Cooper et al. 2011	2011	Y	PY	Y/PY	Baseline difference probabely due to small effective. But differrence for mechanical ventilation could explain the result	Some Concerns	Y	Y	PN	PN	PY	PN	Y	Low	High risk	PY				Low		N	N	N	PN		Low	PY	N	N	Low	High
0
Outcomes	Study	Years	Risk of bias arising from the randomization process				D1	Risk of bias due to deviations from the intended interventions							D2 (assignment)	D2 (adhering)	Risk of bias due to missing outcome data				D3		Risk of bias in measurement of the outcome					D4	Risk of bias in selection of the reported result			D5	Overall
			1.1 Was the allocation sequence random	1.2 Was the allocation sequence concealed until participants were enrolled and assigned to interventions?	1.3 Did baseline differences between intervention groups suggest a problem with the randomization process?	Note		2.1. Were participants aware of their assigned intervention during the trial?	2.2. Were carers and people delivering the interventions aware of participants' assigned intervention during the trial?	2.3. If Y/PY/NI to 2.1 or 2.2: Were there deviations from the intended intervention that arose because of the trial context?	2.4 If Y/PY to 2.3: Were these deviations likely to have affected the outcome?	2.5. If Y/PY/NI to 2.4: Were these deviations from intended intervention balanced between groups?	2.6 Was an appropriate analysis used to estimate the effect of assignment to intervention?	2.7 If N/PN/NI to 2.6: Was there potential for a substantial impact (on the result) of the failure to analyse participants in the group to which they were randomized?			3.1 Were data for this outcome available for all, or nearly all, participants randomized?	3.2 If N/PN/NI to 3.1: Is there evidence that the result was not biased by missing outcome data?	3.3 If N/PN to 3.2: Could missingness in the outcome depend on its true value?	3.4 If Y/PY/NI to 3.3: Is it likely that missingness in the outcome depended on its true value?			4.1 Was the method of measuring the outcome inappropriate?	4.2 Could measurement or ascertainment of the outcome have differed between intervention groups?	4.3 If N/PN/NI to 4.1 and 4.2: Were outcome assessors aware of the intervention received by study participants?	4.4 If Y/PY/NI to 4.3: Could assessment of the outcome have been influenced by knowledge of intervention received?	4.5 If Y/PY/NI to 4.4: Is it likely that assessment of the outcome was influenced by knowledge of intervention received?		5.1 Were the data that produced this result analysed in accordance with a pre-specified analysis plan that was finalized before unblinded outcome data were available for analysis?	5.2. ... multiple eligible outcome measurements (e.g. scales, definitions, time points) within the outcome domain?	5.3 ... multiple eligible analyses of the data?
MI or Death	Carson et al. 2023	2023	Y/Y	Y/Y	N/N		Low	PY/PY	PY/PY	PN/PN	PN/PN	PY/PY	Y/Y	N/N	Low	Low	Y/Y				Low		PN/PN	PN/PN	N/N	PN/NA		Low	Y/Y	N/N	N/N	Low	Low
MI or Death	Ducroq et al. 2021	2021	Y/Y	Y/Y	N/N		Low	PY/PY	PY/PY	PN/PN	PN/PN	PY/PY	Y/Y	N/N	Low	Low	Y/Y				Low		PN/N	PN/N	N/N	PN/NA		Low	Y	N/N	N/N	Low	Low
MI or Death	Carson et al. 2013	2013	Y/Y	Y/Y	Y/PY	38.2 % vs 47.3 % NSTEMI favor to restrictive / 16.4 VS 9.1 stable coronary artery favor to liberal / Age baseline differrence	Some Concerns	PY/PY	PY/PY	PN/PN	PN/PN	PY/PY	PN/PN	Y/Y	Low	High risk	Y/Y	N/N			Low		PN	PN/PN	N/N	PN/NA		Low	PY	N/N	N/N	Low	High
MI or Death	Cooper et al. 2011	2011	Y	PY	Y/PY	Baseline difference probabely due to small effective. But differrence for mechanical ventilation could explain the result	Some Concerns	Y	Y	PN	PN	PY	PN	Y	Low	High risk	PY				Low		N	N	N	PN		Low	PY	N	N	Low	High
Outcomes	Study	Years	Risk of bias arising from the randomization process				D1	Risk of bias due to deviations from the intended interventions							D2 (assignment)	D2 (adhering)	Risk of bias due to missing outcome data				D3		Risk of bias in measurement of the outcome					D4	Risk of bias in selection of the reported result			D5	Overall
			1.1 Was the allocation sequence random	1.2 Was the allocation sequence concealed until participants were enrolled and assigned to interventions?	1.3 Did baseline differences between intervention groups suggest a problem with the randomization process?	Note		2.1. Were participants aware of their assigned intervention during the trial?	2.2. Were carers and people delivering the interventions aware of participants' assigned intervention during the trial?	2.3. If Y/PY/NI to 2.1 or 2.2: Were there deviations from the intended intervention that arose because of the trial context?	2.4 If Y/PY to 2.3: Were these deviations likely to have affected the outcome?	2.5. If Y/PY/NI to 2.4: Were these deviations from intended intervention balanced between groups?	2.6 Was an appropriate analysis used to estimate the effect of assignment to intervention?	2.7 If N/PN/NI to 2.6: Was there potential for a substantial impact (on the result) of the failure to analyse participants in the group to which they were randomized?			3.1 Were data for this outcome available for all, or nearly all, participants randomized?	3.2 If N/PN/NI to 3.1: Is there evidence that the result was not biased by missing outcome data?	3.3 If N/PN to 3.2: Could missingness in the outcome depend on its true value?	3.4 If Y/PY/NI to 3.3: Is it likely that missingness in the outcome depended on its true value?			4.1 Was the method of measuring the outcome inappropriate?	4.2 Could measurement or ascertainment of the outcome have differed between intervention groups?	4.3 If N/PN/NI to 4.1 and 4.2: Were outcome assessors aware of the intervention received by study participants?	4.4 If Y/PY/NI to 4.3: Could assessment of the outcome have been influenced by knowledge of intervention received?	4.5 If Y/PY/NI to 4.4: Is it likely that assessment of the outcome was influenced by knowledge of intervention received?		5.1 Were the data that produced this result analysed in accordance with a pre-specified analysis plan that was finalized before unblinded outcome data were available for analysis?	5.2. ... multiple eligible outcome measurements (e.g. scales, definitions, time points) within the outcome domain?	5.3 ... multiple eligible analyses of the data?
MI	Carson et al. 2023	2023	Y/Y	Y/Y	N/N		Low	PY/PY	PY/PY	PN/PN	PN/PN	PY/PY	Y/Y	N/N	Low	Low	Y/Y				Low		PN/PN	PN/PN	N/N	PN/NA		Low	Y	N/N	N/N	Low	Low
MI	Ducroq et al. 2021	2021	Y/Y	Y/Y	N/N		Low	PY/PY	PY/PY	PN/PN	PN/PN	PY/PY	Y/Y	N/N	Low	Low	Y/Y				Low		PN/N	PN/N	N/N	PN/NA		Low	Y	N/N	N/N	Low	Low
MI	Carson et al. 2013	2013	Y/Y	Y/Y	Y/PY	38.2 % vs 47.3 % NSTEMI favor to restrictive / 16.4 VS 9.1 stable coronary artery favor to liberal / Age baseline differrence	Some Concerns	PY/PY	PY/PY	PN/PN	PN/PN	PY/PY	PN/PN	Y/Y	Low	High risk	Y/Y	N/N			Low		PN	PN/PN	N/N	PN/NA		Low	PY	N/N	N/N	Low	High
MI	Cooper et al. 2011	2011	Y	PY	Y/PY	Baseline difference probabely due to small effective. But differrence for mechanical ventilation could explain the result	Some Concerns	Y	Y	PN	PN	PY	PN	Y	Low	High risk	PY				Low		N	N	N	PN		Low	PY	N	N	Low	High
Outcomes	Study	Years	Risk of bias arising from the randomization process				D1	Risk of bias due to deviations from the intended interventions							D2 (assignment)	D2 (adhering)	Risk of bias due to missing outcome data				D3		Risk of bias in measurement of the outcome					D4	Risk of bias in selection of the reported result			D5	Overall
			1.1 Was the allocation sequence random	1.2 Was the allocation sequence concealed until participants were enrolled and assigned to interventions?	1.3 Did baseline differences between intervention groups suggest a problem with the randomization process?	Note		2.1. Were participants aware of their assigned intervention during the trial?	2.2. Were carers and people delivering the interventions aware of participants' assigned intervention during the trial?	2.3. If Y/PY/NI to 2.1 or 2.2: Were there deviations from the intended intervention that arose because of the trial context?	2.4 If Y/PY to 2.3: Were these deviations likely to have affected the outcome?	2.5. If Y/PY/NI to 2.4: Were these deviations from intended intervention balanced between groups?	2.6 Was an appropriate analysis used to estimate the effect of assignment to intervention?	2.7 If N/PN/NI to 2.6: Was there potential for a substantial impact (on the result) of the failure to analyse participants in the group to which they were randomized?			3.1 Were data for this outcome available for all, or nearly all, participants randomized?	3.2 If N/PN/NI to 3.1: Is there evidence that the result was not biased by missing outcome data?	3.3 If N/PN to 3.2: Could missingness in the outcome depend on its true value?	3.4 If Y/PY/NI to 3.3: Is it likely that missingness in the outcome depended on its true value?			4.1 Was the method of measuring the outcome inappropriate?	4.2 Could measurement or ascertainment of the outcome have differed between intervention groups?	4.3 If N/PN/NI to 4.1 and 4.2: Were outcome assessors aware of the intervention received by study participants?	4.4 If Y/PY/NI to 4.3: Could assessment of the outcome have been influenced by knowledge of intervention received?	4.5 If Y/PY/NI to 4.4: Is it likely that assessment of the outcome was influenced by knowledge of intervention received?		5.1 Were the data that produced this result analysed in accordance with a pre-specified analysis plan that was finalized before unblinded outcome data were available for analysis?	5.2. ... multiple eligible outcome measurements (e.g. scales, definitions, time points) within the outcome domain?	5.3 ... multiple eligible analyses of the data?
Stroke	Carson et al. 2023	2023	Y/Y	Y/Y	N/N		Low	PY/PY	PY/PY	PN/PN	PN/PN	PY/PY	Y/Y	N/N	Low	Low	Y/Y				Low		PN/PN	PN/PN	Y/Y	PN/PN		Low	Y	N/N	N/N	Low	Low
Stroke	Ducroq et al. 2021	2021	Y/Y	Y/Y	N/N		Low	PY/PY	PY/PY	PN/PN	PN/PN	PY/PY	Y/Y	N/N	Low	Low	Y/Y				Low		PN/N	PN/N	Y/Y	PN/PN		Low	Y	N/N	N/N	Low	Low
Stroke	Carson et al. 2013	2013	Y/Y	Y/Y	Y/PY	38.2 % vs 47.3 % NSTEMI favor to restrictive / 16.4 VS 9.1 stable coronary artery favor to liberal / Age baseline differrence	Some Concerns	PY/PY	PY/PY	PN/PN	PN/PN	PY/PY	PN/PN	Y/Y	Low	High risk	Y/Y	N/N			Low		PN	PN/PN	Y/Y	PN/PN		Low	PY	N/N	N/N	Low	High
Outcomes	Study	Years	Risk of bias arising from the randomization process				D1	Risk of bias due to deviations from the intended interventions							D2 (assignment)	D2 (adhering)	Risk of bias due to missing outcome data				D3		Risk of bias in measurement of the outcome					D4	Risk of bias in selection of the reported result			D5	Overall
			1.1 Was the allocation sequence random	1.2 Was the allocation sequence concealed until participants were enrolled and assigned to interventions?	1.3 Did baseline differences between intervention groups suggest a problem with the randomization process?	Note		2.1. Were participants aware of their assigned intervention during the trial?	2.2. Were carers and people delivering the interventions aware of participants' assigned intervention during the trial?	2.3. If Y/PY/NI to 2.1 or 2.2: Were there deviations from the intended intervention that arose because of the trial context?	2.4 If Y/PY to 2.3: Were these deviations likely to have affected the outcome?	2.5. If Y/PY/NI to 2.4: Were these deviations from intended intervention balanced between groups?	2.6 Was an appropriate analysis used to estimate the effect of assignment to intervention?	2.7 If N/PN/NI to 2.6: Was there potential for a substantial impact (on the result) of the failure to analyse participants in the group to which they were randomized?			3.1 Were data for this outcome available for all, or nearly all, participants randomized?	3.2 If N/PN/NI to 3.1: Is there evidence that the result was not biased by missing outcome data?	3.3 If N/PN to 3.2: Could missingness in the outcome depend on its true value?	3.4 If Y/PY/NI to 3.3: Is it likely that missingness in the outcome depended on its true value?			4.1 Was the method of measuring the outcome inappropriate?	4.2 Could measurement or ascertainment of the outcome have differed between intervention groups?	4.3 If N/PN/NI to 4.1 and 4.2: Were outcome assessors aware of the intervention received by study participants?	4.4 If Y/PY/NI to 4.3: Could assessment of the outcome have been influenced by knowledge of intervention received?	4.5 If Y/PY/NI to 4.4: Is it likely that assessment of the outcome was influenced by knowledge of intervention received?		5.1 Were the data that produced this result analysed in accordance with a pre-specified analysis plan that was finalized before unblinded outcome data were available for analysis?	5.2. ... multiple eligible outcome measurements (e.g. scales, definitions, time points) within the outcome domain?	5.3 ... multiple eligible analyses of the data?
Cardiac death	Carson et al. 2023	2023	Y/Y	Y/Y	N/N		Low	PY/PY	PY/PY	PN/PN	PN/PN	PY/PY	Y/Y	N	Low	Low	Y				Low		PN/PN	PN/PN	Y/Y	PN/PN		Low	Y	N	N	Low	Low
Cardiac death	Ducroq et al. 2021	2021	Y/Y	Y/Y	N/N		Low	PY/PY	PY/PY	PN/PN	PN/PN	PY/PY	Y/Y	N	Low	Low	Y				Low		PN/N	PN/N	Y/Y	PN/PN		Low	Y	N	N	Low	Low
Cardiac death	Carson et al. 2013	2013	Y/Y	Y/Y	Y/PY	38.2 % vs 47.3 % NSTEMI favor to restrictive / 16.4 VS 9.1 stable coronary artery favor to liberal / Age baseline differrence	Some Concerns	PY/PY	PY/PY	PN/PN	PN/PN	PY/PY	PN/PN	Y/Y	Low	High risk	Y	N			Low		PN	PN/PN	N/N	PN/PN		Low	PY	N	N	Low	High
Outcomes	Study	Years	Risk of bias arising from the randomization process				D1	Risk of bias due to deviations from the intended interventions							D2 (assignment)	D2 (adhering)	Risk of bias due to missing outcome data				D3		Risk of bias in measurement of the outcome					D4	Risk of bias in selection of the reported result			D5	Overall
			1.1 Was the allocation sequence random	1.2 Was the allocation sequence concealed until participants were enrolled and assigned to interventions?	1.3 Did baseline differences between intervention groups suggest a problem with the randomization process?	Note		2.1. Were participants aware of their assigned intervention during the trial?	2.2. Were carers and people delivering the interventions aware of participants' assigned intervention during the trial?	2.3. If Y/PY/NI to 2.1 or 2.2: Were there deviations from the intended intervention that arose because of the trial context?	2.4 If Y/PY to 2.3: Were these deviations likely to have affected the outcome?	2.5. If Y/PY/NI to 2.4: Were these deviations from intended intervention balanced between groups?	2.6 Was an appropriate analysis used to estimate the effect of assignment to intervention?	2.7 If N/PN/NI to 2.6: Was there potential for a substantial impact (on the result) of the failure to analyse participants in the group to which they were randomized?			3.1 Were data for this outcome available for all, or nearly all, participants randomized?	3.2 If N/PN/NI to 3.1: Is there evidence that the result was not biased by missing outcome data?	3.3 If N/PN to 3.2: Could missingness in the outcome depend on its true value?	3.4 If Y/PY/NI to 3.3: Is it likely that missingness in the outcome depended on its true value?			4.1 Was the method of measuring the outcome inappropriate?	4.2 Could measurement or ascertainment of the outcome have differed between intervention groups?	4.3 If N/PN/NI to 4.1 and 4.2: Were outcome assessors aware of the intervention received by study participants?	4.4 If Y/PY/NI to 4.3: Could assessment of the outcome have been influenced by knowledge of intervention received?	4.5 If Y/PY/NI to 4.4: Is it likely that assessment of the outcome was influenced by knowledge of intervention received?		5.1 Were the data that produced this result analysed in accordance with a pre-specified analysis plan that was finalized before unblinded outcome data were available for analysis?	5.2. ... multiple eligible outcome measurements (e.g. scales, definitions, time points) within the outcome domain?	5.3 ... multiple eligible analyses of the data?
Revascularization	Carson et al. 2023	2023	Y/Y	Y/Y	N/N		Low	PY/PY	PY	PN/PN	PN/PN	PY/PY	Y/Y	N	Low	Low	Y				Low		PN/PN	PN/PN	Y/Y	PN/PN		Low	Y	N	N	Low	Low
Revascularization	Ducroq et al. 2021	2021	Y/Y	Y/Y	N/N		Low	PY/PY	PY	PN/PN	PN/PN	PY/PY	Y/Y	N	Low	Low	Y				Low		PN	PN/PN	Y/Y	PN/PN		Low	Y	N	N	Low	Low
Revascularization	Carson et al. 2013	2013	Y/Y	Y/Y	Y/PY	38.2 % vs 47.3 % NSTEMI favor to restrictive / 16.4 VS 9.1 stable coronary artery favor to liberal / Age baseline differrence	Some Concerns	PY/PY	PY	PN/PN	PN/PN	PY/PY	PN/PN	Y/Y	Low	High risk	Y	N			Low		PN	PN/PN	Y/Y	PN/PN		Low	PY	N	N	Low	High
