# Supplementary material for: Liberal versus restrictive transfusion strategies in acute myocardial infarction: a systematic review and comparative frequentist and Bayesian meta-analysis of randomized controlled trials
Source: Ann Intensive Care. 2024 Sep 28;14:150. doi: 10.1186/s13613-024-01376-1 (PMC11438751; doi:10.1186/s13613-024-01376-1)
Supplement: Supplementary file 3 — Additional file 3. [file 13613_2024_1376_MOESM3_ESM.xlsx]

## Sheet: Feuil1
authors	years	RR	IC	n_liberal	total_liberal	n_restrictive	total_restrictive	outcomes
Carson	2023	1.19	0.96-1.47	146	1755	173	1749	Mortality
Ducrocq	2021			25	324	19	342	Mortality
Carson	2013			1	55	7	54	Mortality
Cooper	2011			1	21	2	24	Mortality
Carson	2023	1.16	1-1.35	255	1755	295	1749	MI or Death
Carson	2013			6	55	12	54	MI or Death
Cooper	2011			2	21	2	24	MI or Death
Carson	2023	1.19	0.94-1.49	126	1755	149	1749	MI
Ducrocq	2021			10	324	7	342	MI
Carson	2013			5	55	7	54	MI
Cooper	2011			0	21	1	24	MI
Carson	2023	1.16	0.69-1.95	26	1755	30	1749	Stroke
Ducrocq	2021			2	324	2	342	Stroke
Carson	2013			1	55	0	54	Stroke
Carson	2023	1.74	1.26-2.4	56	1755	97	1749	Cardiac death
Ducrocq	2021			21	324	13	342	Cardiac death
Carson	2023	1.11	0.72-1.70	39	1755	43	1749	Revascularization
Ducrocq	2021			6	324	5	342	Revascularization
Carson	2013			0	55	2	54	Revascularization
