# Supplementary material for: Liberal versus restrictive transfusion strategies in acute myocardial infarction: a systematic review and comparative frequentist and Bayesian meta-analysis of randomized controlled trials
Source: Ann Intensive Care. 2024 Sep 28;14:150. doi: 10.1186/s13613-024-01376-1 (PMC11438751; doi:10.1186/s13613-024-01376-1)
Supplement: Supplementary file 4 — Additional file 4. [file 13613_2024_1376_MOESM4_ESM.xlsx]

## Sheet: Sheet1
Section/topic	#	Checklist item	Location(s) Reported
INFORMATION SOURCES AND METHODS
Database name	1	Name each individual database searched, stating the platform for each.	YES
Interface	2	State the platform for each database searched.	YES
Multi-database searching	2	If databases were searched simultaneously on a single platform, state the name of the platform, listing all of the databases searched.	YES
Study registries	3	List any study registries searched.	YES
Online resources	4	List web search engines, specific web sites, conference proceedings, or other resource searched.	YES
Online resources and browsing	4	Describe any online or print source purposefully searched or browsed (e.g., tables of contents, print conference proceedings, web sites), and how this was done.	YES
Citation searching	5	Indicate whether cited references or citing references were examined, and describe any methods used for locating cited/citing references (e.g., browsing reference lists, using a citation index, setting up email alerts for references citing included studies).	YES
Contacts	6	Indicate whether additional studies or data were sought by contacting authors, experts, manufacturers, or others.	YES
Other methods	7	Describe any additional information sources or search methods used.	YES
SEARCH STRATEGIES
Full search strategies	8	Include the search strategies for each database and information source, copied and pasted exactly as run.	YES
Limits and restrictions	9	Specify that no limits were used, or describe any limits or restrictions applied to a search (e.g., date or time period, language, study design) and provide justification for their use.	YES
Search filters	10	Indicate whether published search filters were used (as originally designed or modified), and if so, cite the filter(s) used.	YES
Prior work	11	Indicate when search strategies from other literature reviews were adapted or reused for a substantive part or all of the search, citing the previous review(s).	YES
Updates	12	Report the methods used to update the search(es) (e.g., rerunning searches, email alerts).	YES
Dates of searches	13	For each search strategy, provide the date when the last search occurred.	YES
PEER REVIEW
Peer review	14	Describe any search peer review process.	YES
MANAGING RECORDS
Total Records	15	Document the total number of records identified from each database and other information sources.	YES
Deduplication	16	Describe the processes and any software used to deduplicate records from multiple database searches and other information sources.	YES
PRISMA-S: An Extension to the PRISMA Statement for Reporting Literature Searches in Systematic Reviews
Rethlefsen ML, Kirtley S, Waffenschmidt S, Ayala AP, Moher D, Page MJ, Koffel JB, PRISMA-S Group.
Last updated February 27, 2020.
