# Supplementary material for: Liberal versus restrictive transfusion strategies in acute myocardial infarction: a systematic review and comparative frequentist and Bayesian meta-analysis of randomized controlled trials
Source: Ann Intensive Care. 2024 Sep 28;14:150. doi: 10.1186/s13613-024-01376-1 (PMC11438751; doi:10.1186/s13613-024-01376-1)
Supplement: Supplementary file 6 — Additional file 6. [file 13613_2024_1376_MOESM6_ESM.txt]

######################################################################################
######################################################################################

                                      EMBASE

######################################################################################
######################################################################################


## Patient ##

'acute myocardial infarction':ti,ab OR 
'acute heart attack':ti,ab OR 
'myocardial infarc*':ti,ab  OR
'heart attack':ti,ab OR 
'coronary thrombosis':ti,ab OR 
'cardiac infarct*':ti,ab OR 
'ST-Elevation Myocardial Infarc*':ti,ab OR 
'Non-ST-Elevation Myocardial Infarc*':ti,ab OR 
'STEMI':ti,ab OR 
'NSTEMI':ti,ab OR 
'acute coronary syndrome':ti,ab OR 
'myocardial necrosis':ti,ab OR 
'ischemic heart attack':ti,ab OR 
'cardiac thrombosis':ti,ab OR 
'acute ischemic heart disease':ti,ab OR 
'coronary artery thrombosis':ti,ab OR 
'myocardial infarction'/exp

Result 551,582


## Intervention ##

 'transfusion':ab,ti OR
 'hemoglobin':ab,ti OR
 'red blood cells':ab,ti OR
 'RBC':ab,ti OR
 'erythrocyte':ab,ti OR
 'threshold':ab,ti OR
 'blood transfusion':ab,ti OR
 'blood transfusion'/exp OR
 'liberal':ab,ti OR
 'restrictive':ab,ti OR
 'conservative':ab,ti
 
 
Result 23,668

## Date Range ##

2000:py OR
2001:py OR
2002:py OR
2003:py OR 
2004:py OR 
2005:py OR 
2006:py OR 
2007:py OR 
2008:py OR 
2009:py OR 
2010:py OR 
2011:py OR 
2012:py OR 
2013:py OR 
2014:py OR 
2015:py OR 
2016:py OR 
2017:py OR 
2018:py OR 
2019:py OR 
2020:py OR 
2021:py OR 
2022:py OR 
2023:py OR 
2024:py

21.405
 
## Study type ##
 
  'clinical trial'/de OR
  'controlled clinical trial'/de OR
  'double blind procedure'/de OR
  'intention to treat analysis'/de OR
  'intervention study'/de OR
  'phase 2 clinical trial'/de OR
  'phase 3 clinical trial'/de OR
  'pilot study'/de OR
  'randomized controlled trial'/de OR
  'single blind procedure'/de AND
  'article'/it
  
Result 1570


######################################################################################
######################################################################################

                                      MEDLINE

######################################################################################
######################################################################################


## Patient ##

 
acute myocardial infarction [tiab] OR
acute heart attack [tiab] OR
myocardial infar* [tiab] OR
heart attack [tiab] OR
coronary thrombosis [tiab] OR
cardiac infarc* [tiab] OR
ST-Elevation Myocardial Infarc* [tiab] OR
Non-ST-Elevation Myocardial Infarc* [tiab] OR
STEMI [tiab] OR
NSTEMI [tiab] OR
acute coronary syndrome [tiab] OR
myocardial necrosis [tiab] OR
ischemic heart attack [tiab]  OR
cardiac thrombosis [tiab] OR
acute ischemic heart disease [tiab] OR
coronary artery thrombosis [tiab] OR
myocardial infarction [MeSH Terms]

313,822 results


## Intervention ##

transfusion [tiab] OR
hemoglobin [tiab] OR
red blood cells [tiab] OR
RBC [tiab] OR
erythrocyte [tiab] OR
threshold [tiab] OR
blood transfusion [tiab] OR
liberal [tiab] OR
restrictive [tiab] OR
conservative [tiab] OR
blood Transfusion [MeSH Terms]

9,787 results


## Date range ##


"2000/01/01"[Date - Publication] : "2023/12/01"[Date - Publication]

2,440 results


## Study type ##

 (randomized controlled trial [pt] OR
 controlled clinical trial [pt] OR
 randomized [tiab] OR
 placebo [tiab] OR
 clinical trials as topic [mesh: noexp] OR
 randomly [tiab] OR
 trial [ti] ) NOT (animals [mh] NOT humans [mh])
 
594 results


######################################################################################
######################################################################################

                                      COCHRANE

######################################################################################
######################################################################################


## Patient ## ti.abstract

acute myocardial infarction OR
heart attack OR
myocardial infar* OR
heart attack OR
coronary thrombosis OR
cardiac infarc* OR
ST-Elevation Myocardial Infarc* OR
Non-ST-Elevation Myocardial Infarc* OR
STEMI OR
NSTEMI OR
acute coronary syndrome OR
myocardial necrosis OR
ischemic heart attack  OR
cardiac thrombosis OR
acute ischemic heart disease OR
coronary artery thrombosis OR
myocardial infarction

Results 47347


## Intervention ## ti.abstract

transfusion  OR
hemoglobin OR
red blood cells OR
RBC OR
erythrocyte OR
threshold OR
blood transfusion OR
liberal  OR
restrictive OR
conservative OR
blood Transfusion

4024

## Date ##

4024

## Study type ##

 randomized controlled trial  OR
 controlled clinical trial  OR
 randomized  OR
 placebo  OR
 randomly  OR
 trial  
 
3613
