# Supplementary material for: Liberal versus restrictive transfusion strategies in acute myocardial infarction: a systematic review and comparative frequentist and Bayesian meta-analysis of randomized controlled trials
Source: Ann Intensive Care. 2024 Sep 28;14:150. doi: 10.1186/s13613-024-01376-1 (PMC11438751; doi:10.1186/s13613-024-01376-1)
Supplement: Supplementary file 7 — Additional file 7. [file 13613_2024_1376_MOESM7_ESM.txt]

###############################################################################
###############################################################################
####                          Bayesian meta-analysis                       ####
###############################################################################
###############################################################################

# Clearing the environment

rm(list = ls())


# Loading required libraries

library('MetaStan')
library('openxlsx')
library("tidyverse")
library('MetaStan')
library('grid')


# Setting the file path

path <- "~/Downloads/Meta-analyse/Infarctus/Data_extraction/extraction_données2.xlsx"


# Reading the data 

dt <- openxlsx::read.xlsx(xlsxFile = path)  

# Defining outcomes

outcomes <- c('Mortality', 'MI or Death', 'MI', 'Stroke', 'Cardiac death', 'Revascularization')


# Bayesian analysis function 

bayesian <- function(outcomes = "Mortality", data = dt, a_delta = 0.95) {

   filter <- data[data$outcomes == outcomes,]


   colnames(filter)[5:8] <- c('r1', 'n1', 'r2', 'n2')
   prep_data <- create_MetaStan_dat(dat = filter,
                                 armVars = c(responders="r", sampleSize="n"))
								 
   stan_object <- meta_stan(data=prep_data, likelihood = "binomial", re=TRUE, tau_prior=0.5,
                     ncp=TRUE, mu_prior=c(0,10) ,  theta_prior=c(0,2.5), adapt_delta = a_delta,
                     tau_prior_dist="half-normal")
   
   set.seed(123)
   label <- c(paste(filter$authors, filter$years, sep = " "))
						  
    forest <- forest_plot(stan_object, xlab = "log-OR", labels = label)
    


          }


# Running Bayesian analysis for each outcome 
set.seed(123)
bayesian(outcomes = "Mortality", data = dt, a_delta = 0.99)
bayesian(outcomes = "MI or Death", data = dt, a_delta = 0.99)
bayesian(outcomes = "MI", data = dt, a_delta = 0.99)
bayesian(outcomes = "Stroke", data = dt, a_delta = 0.99)
bayesian(outcomes = "Cardiac death", data = dt, a_delta = 0.99)
bayesian(outcomes = "Revascularization", data = dt, a_delta = 0.99)


# Sensitivity analysis

sensitivity <- dt[ !dt$years == 2013, ] # Exclusion of Carson 2013 study due to high risk of bias

set.seed(123)
bayesian(outcomes = "Mortality", data = sensitivity)
bayesian(outcomes = "MI or Death", data = sensitivity)
bayesian(outcomes = "MI", data = sensitivity)
bayesian(outcomes = "Stroke", data = sensitivity)
bayesian(outcomes = "Cardiac death", data = sensitivity)
bayesian(outcomes = "Revascularization", data = sensitivity)

# TIFF impression

setwd("/Users/braikrayan/Downloads/Meta-analyse/Infarctus/figure")

for(outcome in outcomes) {


    tiff(paste(outcome, "_bayesian"), compression = "lzw" , res = 200,width = 10, height = 5, units = "in")
    bayesian(outcomes = outcome, data = dt)
    dev.off()

    tiff(paste(outcome, "_bayesian_sensitivity"), compression = "lzw" , res = 200,width = 10, height = 5, units = "in")
    bayesian(outcomes = outcome, data = sensitivity)
    dev.off()

                         }

# PDF impression

set.seed(123)

bayesian(outcomes = "Mortality", data = dt, a_delta = 0.99)
m <- grid.grab() 
bayesian(outcomes = "MI or Death", data = dt, a_delta = 0.99)
a <- grid.grab() 
bayesian(outcomes = "MI", data = dt, a_delta = 0.99)
b <- grid.grab()
bayesian(outcomes = "Stroke", data = dt, a_delta = 0.99)
c <- grid.grab()
bayesian(outcomes = "Cardiac death", data = dt, a_delta = 0.99)
d <- grid.grab()
bayesian(outcomes = "Revascularization", data = dt, a_delta = 0.99)
e <- grid.grab()
grid.newpage()
grid.arrange(m,a,b,c,d,e, ncol=1)  # Portrait 8*15


###############################################################################
###############################################################################
####                         Cochrane meta-analysis                        ####
###############################################################################
###############################################################################

# Clearing the environment
rm(list = ls())

# Loading required libraries
library(meta)
library('openxlsx')
library(grid)
settings.meta("RevMan5")
library(ggplot2)
library(vcd)
library(gridGraphics)
library(gridExtra)

# Setting the file path
path <- "~/Downloads/Meta-analyse/Infarctus/Data_extraction/extraction_données2.xlsx"

# Reading the data
dt <- openxlsx::read.xlsx(xlsxFile = path)  

# Defining outcomes
outcomes <- c('Mortality', 'MI or Death', 'MI', 'Stroke', 'Cardiac death', 'Revascularization')


# Frequentist RevMan5 settuing analysis function

analysis_meta <- function(outcomes = "Mortality", setting = "RevMan5", data = dt, metabin = FALSE) {
  
  settings.meta(setting)
  filter <- data[data$outcomes == outcomes, ]

  settings.meta(setting)
  meta <- metabin(n_restrictive, total_restrictive, n_liberal, total_liberal,
                  data = filter,
                  studlab = paste(authors, years))

  forest <- forest(meta,
                   # xlab = "Favor Restrictive        Favor Liberal",
                   label.e = "Restrictive",
                   label.c = "Liberal",
                   main = "Bigger margin: 4, 4, 4, 4", 
                   text.addline1 = paste('Outcomes :', outcomes)
                  )

  if (metabin == FALSE) {
    return(forest)
  } else {
    return(meta)
  }
}

	  
  
	  
# Running analysis 
analysis_meta(outcomes = "Mortality", data = dt)
analysis_meta(outcomes = "MI or Death", data = dt)
analysis_meta(outcomes = "MI", data = dt)
analysis_meta(outcomes = "Stroke", data = dt)
analysis_meta(outcomes = "Cardiac death", data = dt)
analysis_meta(outcomes = "Revascularization", data = dt)


# Sensitivity analysis 

sensitivity <- dt[ !dt$years == 2013, ]  # Exclusion of Carson 2013 study due to high risk of bias

# Running sensitivity analysis 

analysis_meta(outcomes = "Mortality", data = sensitivity)
analysis_meta(outcomes = "MI or Death", data = sensitivity)
analysis_meta(outcomes = "MI", data = sensitivity)
analysis_meta(outcomes = "Stroke", data = sensitivity)
analysis_meta(outcomes = "Cardiac death", data = sensitivity)
analysis_meta(outcomes = "Revascularization", data = sensitivity)


# TIFF Impression 

setwd("/Users/braikrayan/Downloads/Meta-analyse/Infarctus/figure")

for(outcome in outcomes) {


    tiff(paste(outcome, "_revman"), compression = "lzw" , res = 200,width = 15, height = 5, units = "in")
    analysis_meta(outcomes = outcome, data = dt)
    dev.off()

    tiff(paste(outcome, "_revman_sensitivity"), compression = "lzw" , res = 200,width = 15, height = 5, units = "in")
    analysis_meta(outcomes = outcome, data = sensitivity)
    dev.off()

                         }


# Running 
s_mortality <- analysis_meta(outcomes = "Mortality", data = dt, metabin = T)
s_mideath <- analysis_meta(outcomes = "MI or Death", data = dt, metabin = T)
s_mi <- analysis_meta(outcomes = "MI", data = dt, metabin = T)
s_stroke <- analysis_meta(outcomes = "Stroke", data = dt, metabin = T)
s_cardiacdeath <- analysis_meta(outcomes = "Cardiac death", data = dt, metabin = T)
s_revascularization <- analysis_meta(outcomes = "Revascularization", data = dt, metabin = T)


#selection <- c('MI or Death', 'MI', 'Stroke', 'Cardiac death', 'Revascularization')
#liste_selection <- list()
#for(select in selection){

    a <- analysis_meta(outcomes = select, data = dt, metabin = T)

    liste_selection <- append(liste_selection, a )

    
   }


   if(select == selection[length(selection)]) 


       }


# PDF impression analysis


s_mortality <- analysis_meta(outcomes = "Mortality", data = dt, metabin = T)
m <- grid.grab() 
analysis_meta(outcomes = "MI or Death", data = dt, metabin = T)
# grid.text("MI or Death", .5, .8, gp=gpar(cex=1))
a <- grid.grab() 
analysis_meta(outcomes = "MI", data = dt, metabin = T)
b <- grid.grab()
analysis_meta(outcomes = "Stroke", data = dt, metabin = T)
c <- grid.grab()
analysis_meta(outcomes = "Cardiac death", data = dt, metabin = T)
d <- grid.grab()
analysis_meta(outcomes = "Revascularization", data = dt, metabin = T)
e <- grid.grab()
grid.newpage()
grid.arrange(m,a,b,c,d,e, ncol=1)

# Saving PDF 16*16 portrait


# PDF impression sensitivity analysis
s_mortality <- analysis_meta(outcomes = "Mortality", data = sensitivity, metabin = T)
m <- grid.grab()  
analysis_meta(outcomes = "MI", data = sensitivity, metabin = T)
b <- grid.grab()
analysis_meta(outcomes = "Stroke", data = sensitivity, metabin = T)
c <- grid.grab()
analysis_meta(outcomes = "Cardiac death", data = sensitivity, metabin = T)
d <- grid.grab()
analysis_meta(outcomes = "Revascularization", data = sensitivity, metabin = T)
e <- grid.grab()
grid.newpage()
grid.arrange(m,b,c,d,e, ncol=1)

# Saving PDF 14*12 protrait


# FUNNEL PLOT
# Funnel plot function 

funnel_fonction <- function(data = data, xlab = "xlab" , x_lim = NULL ){

     f <- funnel(data, common = TRUE,
     level = 0.95, contour = c(0.9, 0.95, 0.99),
   xlim = x_lim ,
   xlab = paste("Risk Ratio", xlab),
     col.contour = c("lightsteelblue", "powderblue", "aliceblue"),
     lwd = 2, cex = 2, pch = 16, studlab = TRUE, cex.studlab = 1.25)

     return(f)

}


# Running

f1 <- funnel_fonction(s_mortality, "Mortality")
f2 <- funnel_fonction(s_mideath, "MI or death")
f4 <- funnel_fonction(s_mi, "MI")
f3 <- funnel_fonction(s_stroke, "Stroke")
f5 <- funnel_fonction(s_cardiacdeath, "Cardiac Death", x_lim = c(0.1,3))
f6 <- funnel_fonction(s_cardiacdeath, "Resvascularisation", x_lim = c(0.1,3))


###############################################################################
###############################################################################
####                         Risk of bias                                  ####
###############################################################################
###############################################################################

# Loading required libraries
library(robvis)

# Path


path2 <-"~/Documents/Meta-analyse/Infarctus/Risk_of_biais/risk_of_bias2.xlsx"

# Data
bias <- openxlsx::read.xlsx(xlsxFile = path2)  


# Dataframe bias selection
selection <- c( grep("Outcomes", colnames(bias)) ,
                grep("Study", colnames(bias)) ,
                grep("D", colnames(bias)) ,               
                grep("Overall", colnames(bias))   )
				


# Colun exlcusion 
data_bias <- bias[,selection][-1,-4]

# Name of bias
colnames(data_bias) = c('outcomes', 'Study', 'D1', 'D2', 'D3', 'D4', 'D5', 'Overall')


# Selec data
data_bias <- data_bias[!apply(is.na(data_bias) | data_bias == "", 1, all), ]

# Defining outcomes
outcomes <- c("Mortality"  , "MI or Death" , "MI", "Stroke", "Cardiac death","Revascularization")


# Directory
setwd("~/Documents/Meta-analyse/Infarctus/Risk_of_biais")

# PRINT pdf

# Mortality
pdf('Mortality_rob2.pdf')
rob_traffic_light(data_bias[data_bias$outcomes == 'Mortality', -1], tool = "ROB2", psize = 15)
dev.off()

# MI or Death
pdf('MI or Death_rob2.pdf')
rob_traffic_light(data_bias[data_bias$outcomes == 'MI or Death', -1], tool = "ROB2", psize = 15)
dev.off()

# MI
pdf('MI_rob2.pdf')
rob_traffic_light(data_bias[data_bias$outcomes == 'MI', -1], tool = "ROB2", psize = 15)
dev.off()

# Stroke
pdf('Stroke_rob2.pdf')
rob_traffic_light(data_bias[data_bias$outcomes == 'Stroke', -1], tool = "ROB2", psize = 15)
dev.off()

# Cardiac death
pdf('Cardiac death_rob2.pdf')
rob_traffic_light(data_bias[data_bias$outcomes == 'Cardiac death', -1], tool = "ROB2", psize = 15)
dev.off()

# Revascularization
pdf('Revascularization_rob2.pdf')
rob_traffic_light(data_bias[data_bias$outcomes == 'Revascularization', -1], tool = "ROB2", psize = 15)
dev.off()
